# Supplementary material for: Assessment of Three Mitochondrial Genes (16S, Cytb, CO1) for Identifying Species in the Praomyini Tribe (Rodentia: Muridae)
Source: PLoS One. 2012 May 4;7(5):e36586. doi: 10.1371/journal.pone.0036586 (PMC3344912; doi:10.1371/journal.pone.0036586)
Supplement: Table S1 — Number of specimens of the Praomyini tribe per species, with geographical coverage and species codes used in Figs. 2 – 3 . C = complete geographical coverage; M = most of the geographical range of the species covered; P = partial geographical coverage, unknown = the distribution range of this species is still unknown. Bootstrap values (500 replicates) obtained for all species and analyses are indicated. P = polyphyletic; Pa = paraphyletic. (XLS) [file pone.0036586.s009.xls]

## Sheet: Table1
					Bootstrap value
					K2P					P
Genus	Species	Species code	Nb of specimens	Geographical sampling	16S	Cytb	Cytb part 1	CO1		16S	Cytb	Cytb part 1	CO1
Colomys	goslingi	COG	3	P	99	100	100	100		99	100	100	100
Heimyscus	fumosus	HEF	12	C	91	100	100	100		92	100	100	100
Hylomyscus	aeta	HAE	5	P	77	100	99	100		76	100	100	100
Hylomyscus	alleni	HAL	21	C	78	100	100	100		82	100	100	100
Hylomyscus	baeri	HYB	1	P
Hylomyscus	denniae	HYD	1	P
Hylomyscus	grandis	HYG	5	C	99	100	100	100		98	100	100	100
Hylomyscus	kaimosae	HYK	8	unknown	85	100	100	100		86	100	100	100
Hylomyscus	pamfi	HPA	10	C	92	100	100	100		92	100	100	100
Hylomyscus	parvus	HYP	22	C	P	P	<50	P		P	P	<50	P
Hylomyscus	simus	HSI	13	C	P	76	54	72		P	72	58	76
Hylomyscus	sp1	HS1	9	unknown	<50	91	91	72		<50	88	91	71
Hylomyscus	sp2	HS2	15	unknown	58	100	93	100		59	100	93	100
Hylomyscus	sp6	HS6	5	unknown	100	100	100	100		100	100	100	100
Hylomyscus	sp7	HS7	6	unknown	<50	99	100	89		<50	99	100	92
Hylomyscus	stella	HST	8	M	97	93	100	100		99	95	100	100
Hylomyscus	walterverheyeni	HYW	22	C	65	98	100	100		67	98	100	100
Mastomys	coucha	MAC	6	M	97	100	100	100		99	100	100	100
Mastomys	erythroleucus	MAE	18	M	<50	100	95	75		<50	100	97	75
Mastomys	huberti	MAH	11	M	65	100	100	100		65	100	100	100
Mastomys	kollmanspergeri	MAK	6	unknown	99	100	100	100		100	100	100	100
Mastomys	natalensis	MAN	30	M	<50	100	100	99		<50	100	99	99
Myomyscus	brockmani	MYB	1	P
Myomyscus	verreauxii	MYV	3	C	100	100	100	100		100	100	100	100
Praomys	daltoni	PDA	23	M	mix with PDE	Pa	Pa	Pa		mix with PDE	Pa	Pa	Pa
Praomys	delectorum	PDL	10	P	100	100	100	100		100	100	100	100
Praomys	derooi	PDE	9	M	mix with PDA	100	93	99		mix with PDA	100	95	99
Praomys	hartwigi	PRH	9	M	100	100	100	100		100	100	100	100
praomys	jacksoni	PRJ	8	P	mix with PMI	94	64	65		mix with PMI	94	64	63
Praomys	lukolelae	PRL	11	unknown	100	100	100	100		100	100	100	100
Praomys	minor	PMI	4	unknown	mix with PRJ	100	100	100		mix with PRJ	100	100	100
Praomys	misonnei	PRM	37	C	<50	100	100	78		<50	100	100	73
Praomys	morio	PMO	11	M	96	100	100	100		95	100	100	100
Praomys	mutoni	PMU	10	C	99	100	100	100		99	100	100	100
Praomys	petteri	PRP	11	M	72	100	99	100		71	100	100	100
Praomys	rostratus	PRR	19	C	92	99	100	89		89	99	100	94
Praomys	spA	PSA	3	unknown	99	100	100	100		100	100	100	100
Praomys	spB	PSB	9	unknown	81	100	100	100		85	100	100	100
Praomys	tullbergi	PRT	10	C	99	100	100	100		99	100	100	100
Zelotomys	hildegardeae	ZEH	1	P
